# Supplementary material for: Substituent Effects of the Nitrogen Heterocycle on Indole and Quinoline HDN Performance: A Combination of Experiments and Theoretical Study
Source: Int J Mol Sci. 2023 Feb 3;24(3):3044. doi: 10.3390/ijms24033044 (PMC9917669; doi:10.3390/ijms24033044)
Supplement: Supplementary file 1 [file ijms-24-03044-s001.zip]

Archive with 1 entries (1 files):
- ijms-2117152-supplementary.pdf
